# Supplementary material for: TLR3 forms a highly organized cluster when bound to a poly(I:C) RNA ligand
Source: Nat Commun. 2022 Nov 12;13:6876. doi: 10.1038/s41467-022-34602-0 (PMC9653405; doi:10.1038/s41467-022-34602-0)
Supplement: Supplementary file 4 — Source Data [file 41467_2022_34602_MOESM4_ESM.xlsx]

## Sheet: Fig. 3d
Figure 3d
	TLR3 concentration (mg/ml)	TLR3 concentration (μM)	poly(I:C) concentration (mg/ml)	poly(I:C) concentration (μM)	poly(I:C) length (base pairs)	available binding sites in a poly(I:C) molecule	poly(I:C) available binding site concentration (μM)	TLR3 vs. available binding sites ratio	TLR3 particles in the cluster state	TLR3 particles in the dimer state	cluster/dimer ratio
	0.5	6.38276	0.41	1.61405	400	11.7647	18.9888	0.168067	41858	91952	0.455216
	1.0	12.7655	0.41	1.61405	400	11.7647	18.9888	0.336133	52326	65958	0.793323
	1.7	21.7014	0.5	1.96835	400	11.7647	23.157	0.46857	132122	52218	2.5302

## Sheet: Fig. 4c
Figure 4c
			poly(I:C) 10 μg/ml						Table Analyzed	Fig. 4c		Table Analyzed	Fig. 4c		Table Analyzed	Fig4c		Table Analyzed	Fig4c		Table Analyzed	Fig4c
			mAb12 concentration (μg/ml)
		Ctrl	0	5	10	25	50		Column B	poly(I:C)		Column B	poly(I:C)		Column B	poly(I:C)		Column B	poly(I:C)		Column B	poly(I:C)
	Luciferase activity	0.23047	0.630165	0.39295	0.341827	0.276965	0.257511		vs.	vs.		vs.	vs.		vs.	vs.		vs.	vs.		vs.	vs.
		0.42395	0.965164	0.480243	0.487277	0.41327	0.36669		Column A	Ctrl		Column C	5		Column D	10		Column E	25		Column F	50
		0.325475	3.32211	2.17634	2.20897	1.41287	0.626243
		0.907928	3.91659	2.01233	2.07115	2.24586	0.621609		Unpaired t test with Welch's correction			Unpaired t test with Welch's correction			Unpaired t test with Welch's correction			Unpaired t test with Welch's correction			Unpaired t test with Welch's correction
									P value	0.0025		P value	0.0017		P value	0.0012		P value	0.0007		P value	0.0015
									P value summary	**		P value summary	**		P value summary	**		P value summary	***		P value summary	**
									Significantly different (P < 0.05)?	Yes		Significantly different (P < 0.05)?	Yes		Significantly different (P < 0.05)?	Yes		Significantly different (P < 0.05)?	Yes		Significantly different (P < 0.05)?	Yes
									One- or two-tailed P value?	Two-tailed		One- or two-tailed P value?	Two-tailed		One- or two-tailed P value?	Two-tailed		One- or two-tailed P value?	Two-tailed		One- or two-tailed P value?	Two-tailed
			poly(I:C) 10 μg/ml						Welch-corrected t, df	t=9.508, df=3.000		Welch-corrected t, df	t=10.89, df=3.000		Welch-corrected t, df	t=12.30, df=3.000		Welch-corrected t, df	t=14.93, df=3.000		Welch-corrected t, df	t=11.14, df=3.000
			mAb12 concentration (μg/ml)
		Ctrl	0	5	10	25	50		How big is the difference?			How big is the difference?			How big is the difference?			How big is the difference?			How big is the difference?
	Luciferase activity (relative activity)	0.36573	1	0.623567	0.542441	0.439512	0.40864		Mean of column A	0.2837		Mean of column B	1		Mean of column B	1		Mean of column B	1		Mean of column B	1
		0.439252	1	0.497576	0.504864	0.428186	0.379925		Mean of column B	1		Mean of column C	0.5725		Mean of column D	0.5603		Mean of column E	0.4666		Mean of column F	0.2839
		0.0979724	1	0.655108	0.664929	0.425294	0.188507		Difference between means (B - A) ± SEM	0.7163 ± 0.07534		Difference between means (B - C) ± SEM	0.4275 ± 0.03925		Difference between means (B - D) ± SEM	0.4397 ± 0.03574		Difference between means (B - E) ± SEM	0.5334 ± 0.03574		Difference between means (B - F) ± SEM	0.7161 ± 0.06426
		0.231816	1	0.513797	0.528816	0.573423	0.158712		95% confidence interval	0.4765 to 0.9561		95% confidence interval	0.3026 to 0.5524		95% confidence interval	0.3260 to 0.5535		95% confidence interval	0.4197 to 0.6471		95% confidence interval	0.5115 to 0.9206
									R squared (eta squared)	0.9679		R squared (eta squared)	0.9753		R squared (eta squared)	0.9806		R squared (eta squared)	0.9867		R squared (eta squared)	0.9764
	Descriptive statistics
	Number of independent experiments	4	4	4	4	4	4		F test to compare variances			F test to compare variances			F test to compare variances			F test to compare variances			F test to compare variances
									F, DFn, Dfd	Infinity, 3, 3		F, DFn, Dfd	Infinity, 3, 3		F, DFn, Dfd	Infinity, 3, 3		F, DFn, Dfd	Infinity, 3, 3		F, DFn, Dfd	Infinity, 3, 3
	Minimum	0.09797	1	0.4976	0.5049	0.4253	0.1587		P value	<0.0001		P value	<0.0001		P value	<0.0001		P value	<0.0001		P value	<0.0001
	Maximum	0.4393	1	0.6551	0.6649	0.5734	0.4086		P value summary	****		P value summary	****		P value summary	****		P value summary	****		P value summary	****
	Range	0.3413	0	0.1575	0.1601	0.1481	0.2499		Significantly different (P < 0.05)?	Yes		Significantly different (P < 0.05)?	Yes		Significantly different (P < 0.05)?	Yes		Significantly different (P < 0.05)?	Yes		Significantly different (P < 0.05)?	Yes
	Mean	0.2837	1	0.5725	0.5603	0.4666	0.2839		Data analyzed			Data analyzed			Data analyzed			Data analyzed			Data analyzed
	Std. Deviation	0.1507	0	0.07851	0.07149	0.07148	0.1285		Sample size, column A	4		Sample size, column B	4		Sample size, column B	4		Sample size, column B	4		Sample size, column B	4
	Std. Error of Mean	0.07534	0	0.03925	0.03574	0.03574	0.06426		Sample size, column B	4		Sample size, column C	4		Sample size, column D	4		Sample size, column E	4		Sample size, column F	4

## Sheet: Fig. 4d
Figure 4d
			poly(I:C) 10 μg/ml						Table Analyzed	Fig. 4d		Table Analyzed	Fig. 4d		Table Analyzed	Fig. 4d		Table Analyzed	Fig. 4d		Table Analyzed	Fig. 4d
			mAb12 concentration (μg/ml)
		Ctrl	0	5	10	25	50		Column A	Ctrl		Column B	poly(I:C)		Column B	poly(I:C)		Column B	poly(I:C)		Column B	poly(I:C)
	﻿secreted embryonic alkaline phosphatase (SEAP) activity	0.21	0.729	0.597	0.5875	0.3525	0.285		vs.	vs.		vs.	vs.		vs.	vs.		vs.	vs.		vs.	vs.
		0.1915	0.7955	0.6055	0.4405	0.245	0.315		Column B	poly(I:C)		Column C	5		Column D	10		Column E	25		Column F	50
		0.2715	0.7575	0.4545	0.419	0.3445	0.244
									Unpaired t test			Unpaired t test			Unpaired t test			Unpaired t test			Unpaired t test
									P value	<0.0001		P value	0.0167		P value	0.0078		P value	0.0004		P value	<0.0001
	Descriptive statistics								P value summary	****		P value summary	*		P value summary	**		P value summary	***		P value summary	****
	Number of independent experiments	3	3	3	3	3	3		Significantly different (P < 0.05)?	Yes		Significantly different (P < 0.05)?	Yes		Significantly different (P < 0.05)?	Yes		Significantly different (P < 0.05)?	Yes		Significantly different (P < 0.05)?	Yes
									One- or two-tailed P value?	Two-tailed		One- or two-tailed P value?	Two-tailed		One- or two-tailed P value?	Two-tailed		One- or two-tailed P value?	Two-tailed		One- or two-tailed P value?	Two-tailed
	Minimum	0.1915	0.729	0.4545	0.419	0.245	0.244		t, df	t=17.35, df=4		t, df	t=3.958, df=4		t, df	t=4.940, df=4		t, df	t=11.29, df=4		t, df	t=17.01, df=4
	Maximum	0.2715	0.7955	0.6055	0.5875	0.3525	0.315
	Range	0.08	0.0665	0.151	0.1685	0.1075	0.071		How big is the difference?			How big is the difference?			How big is the difference?			How big is the difference?			How big is the difference?
									Mean of column A	0.2243		Mean of column B	0.7607		Mean of column B	0.7607		Mean of column B	0.7607		Mean of column B	0.7607
	Mean	0.2243	0.7607	0.5523	0.4823	0.314	0.2813		Mean of column B	0.7607		Mean of column C	0.5523		Mean of column D	0.4823		Mean of column E	0.314		Mean of column F	0.2813
	Std. Deviation	0.04188	0.03336	0.08483	0.09171	0.05989	0.03564		Difference between means (A - B) ± SEM	-0.5363 ± 0.03091		Difference between means (B - C) ± SEM	0.2083 ± 0.05263		Difference between means (B - D) ± SEM	0.2783 ± 0.05634		Difference between means (B - E) ± SEM	0.4467 ± 0.03958		Difference between means (B - F) ± SEM	0.4793 ± 0.02819
	Std. Error of Mean	0.02418	0.01926	0.04898	0.05295	0.03458	0.02058		95% confidence interval	-0.6222 to -0.4505		95% confidence interval	0.06221 to 0.3545		95% confidence interval	0.1219 to 0.4348		95% confidence interval	0.3368 to 0.5566		95% confidence interval	0.4011 to 0.5576
									R squared (eta squared)	0.9869		R squared (eta squared)	0.7966		R squared (eta squared)	0.8592		R squared (eta squared)	0.9695		R squared (eta squared)	0.9864
									F test to compare variances			F test to compare variances			F test to compare variances			F test to compare variances			F test to compare variances
									F, DFn, Dfd	1.576, 2, 2		F, DFn, Dfd	6.465, 2, 2		F, DFn, Dfd	7.556, 2, 2		F, DFn, Dfd	3.222, 2, 2		F, DFn, Dfd	1.141, 2, 2
									P value	0.7764		P value	0.2679		P value	0.2338		P value	0.4737		P value	0.934
									P value summary	ns		P value summary	ns		P value summary	ns		P value summary	ns		P value summary	ns
									Significantly different (P < 0.05)?	No		Significantly different (P < 0.05)?	No		Significantly different (P < 0.05)?	No		Significantly different (P < 0.05)?	No		Significantly different (P < 0.05)?	No
									Data analyzed			Data analyzed			Data analyzed			Data analyzed			Data analyzed
									Sample size, column A	3		Sample size, column B	3		Sample size, column B	3		Sample size, column B	3		Sample size, column B	3
									Sample size, column B	3		Sample size, column C	3		Sample size, column D	3		Sample size, column E	3		Sample size, column F	3

## Sheet: Suppl. Fig. 1
Supplementary figure 1

## Sheet: Suppl. Fig. 22a
Supplementary figure 22a
		poly(I:C) 0 μg/ml			poly(I:C) 10 μg/ml
		Ctrl	WT	CT-mut	Ctrl	WT	CT-mut
		0.1555	0.1795	0.1965	0.341	0.7075	0.6775
		0.188	0.1715	0.19	0.496	0.686	0.6965
		0.1175	0.1305	0.12	0.3285	0.695	0.7095
		0.152	0.171	0.177	0.446	0.722	0.721
	Descriptive statistics
	Number of independent experiments	4	4	4	4	4	4
	Minimum	0.1175	0.1305	0.12	0.3285	0.686	0.6775
	Maximum	0.188	0.1795	0.1965	0.496	0.722	0.721
	Range	0.0705	0.049	0.0765	0.1675	0.036	0.0435
	Mean	0.1533	0.1631	0.1709	0.4029	0.7026	0.7011
	Std. Deviation	0.02882	0.0221	0.03487	0.08143	0.01564	0.01866
	Std. Error of Mean	0.01441	0.01105	0.01744	0.04071	0.007819	0.00933

## Sheet: Suppl. Fig. 22b
Supplementary figure 22b

## Sheet: Suppl. Fig. 27a
Supplementary figure 27a
		Relative IFN-b reporter activity				statistics
	poly (I:C) concentration (μg/ml)	I	II	III		Mean	SD	SEM	N
	0	0.696246	0.834996	0.922022		0.817755	0.113871	0.0657437	3
	0.01	0.768577	0.674139	0.904437		0.782385	0.115768	0.0668387	3
	0.1	0.694937	0.854065	0.687023		0.745341	0.0942402	0.0544096	3
	1	1.69695	2.37624	2.62823		2.2338	0.481703	0.278111	3
	10	3.73319	5.55226	4.28364		4.52303	0.932867	0.538591	3
	31	5.53685	6.00143	6.5847		6.041	0.525047	0.303136	3
	100	7.24335	8.71559	5.63974		7.19956	1.53839	0.888189	3

## Sheet: Suppl. Fig. 27b
Supplementary figure 27b
		Relative IFN-b reporter activity				statistics
	TLR3-pcDNA3.1 (ng)	I	II	III		Mean	SD	SEM	N
	0	1.2697	0.875504	0.936209		1.02714	0.212246	0.12254	3
	3	6.036	5.40896	7.91843		6.45446	1.30602	0.754033	3
	10	9.50377	11.1611	7.1527		9.27253	2.01419	1.16289	3
	30	12.2858	10.9623	10.7514		11.3332	0.831692	0.480178	3
	100	7.50382	7.95809	12.0369		9.16626	2.49637	1.44128	3
